# Supplementary material for: Effect of Perioperative Interleukin-6 and Tumor Necrosis Factor-α on Long-Term Outcomes in Locally Advanced Gastric Cancer: Results from the CLASS-01 Trial
Source: J Immunol Res. 2022 Jul 8;2022:7863480. doi: 10.1155/2022/7863480 (PMC9289757; doi:10.1155/2022/7863480)
Supplement: Supplementary 1 — Table 1: the analysis of ROC curve of the relationship between inflammatory markers and 5-year OS. Table 2: the association of IL6_5 levels with short-term outcomes. [file 7863480.f1.zip]

Archive with 2 entries (2 files):
- 7863480.f1/Supplementary Table 1.pdf
- 7863480.f1/Supplementary Table 2.pdf
